# Supplementary material for: Integrated control of dry root rot of chickpea caused by Rhizoctoniabataticola under the natural field condition
Source: Biotechnol Rep (Amst). 2020 Jan 20;25:e00423. doi: 10.1016/j.btre.2020.e00423 (PMC6976924; doi:10.1016/j.btre.2020.e00423)
Supplement: Supplementary file 1 [file mmc1.zip › Data Profile.xml]

<?xml version="1.0" encoding="UTF-8" standalone="no"?><data:data><datasets><author>drshah290@yahoo.com</author><type>0</type><dataset><value>1</value><reason>The data that has been used is confidential</reason><comments/></dataset></datasets></data:data>
